# Supplementary material for: Faecal Carriage of Gram-Negative Multidrug-Resistant Bacteria among Patients Hospitalized in Two Centres in Ulaanbaatar, Mongolia
Source: PLoS One. 2016 Dec 12;11(12):e0168146. doi: 10.1371/journal.pone.0168146 (PMC5152906; doi:10.1371/journal.pone.0168146)
Supplement: S1 File — (XLS) [file pone.0168146.s001.xls]

## Sheet: Table 1
Patient no.	Age (years)	Gender (F/M)	Hospital	Culture at admission (number of bacteria)	Culture at day 14 (number of bacteria)	new MDRO at day 14
1	33	F	Trauma	0	1	yes
2	41	M	Trauma	0	2	yes
3	46	M	Trauma	0	not taken
4	27	M	Trauma	1	0	no
5	39	M	Trauma	1	not taken
6	50	M	Trauma	0	not taken
7	29	F	Trauma	1	0	no
8	62	F	Trauma	0	not taken
9	18	M	Trauma	1	not taken
10	28	M	Trauma	1	not taken
11	39	F	Trauma	0	1	yes
12	37	M	Trauma	1	not taken
13	25	M	Trauma	1	1	yes
14	21	M	Trauma	1	1	yes
15	38	F	Trauma	1	2	yes
16	40	F	Trauma	0	2	yes
17	73	F	Trauma	0	1	yes
18	40	M	Trauma	1	not taken
19	63	M	Trauma	1	not taken
20	37	F	Trauma	0	1	yes
21	55	M	Trauma	1	1	yes
22	41	F	Trauma	0	not taken
23	24	M	Trauma	0	not taken
24	23	F	Trauma	1	not taken
25	36	F	Trauma	0	not taken
26	25	M	Trauma	1	1	no
27	49	M	Trauma	1	2	yes
28	54	M	Trauma	0	2	yes
29	47	M	Trauma	0	not taken
30	72	F	Trauma	0	not taken
31	42	F	Trauma	0	not taken
32	48	M	Trauma	0	not taken
33	17	M	Trauma	0	not taken
34	4	F	Trauma	0	not taken
35	2	M	Trauma	0	not taken
36	19	M	Trauma	0	not taken
37	24	F	Trauma	0	not taken
38	16	M	Trauma	0	not taken
39	22	M	Trauma	0	not taken
40	43	M	Trauma	0	not taken
41	51	F	Trauma	0	1	yes
42	40	F	Trauma	0	not taken
43	49	M	Trauma	0	not taken
44	24	M	Trauma	0	not taken
45	70	F	Trauma	0	not taken
46	17	M	Trauma	0	not taken
47	29	F	Trauma	0	not taken
48	53	F	Trauma	2	2	yes
49	51	F	Trauma	0	not taken
50	73	F	Trauma	0	1	yes
51	34	F	Trauma	1	not taken
52	33	F	Trauma	0	not taken
53	27	M	Trauma	1	not taken
54	45	M	Trauma	1	1	no
55	19	F	Trauma	1	not taken
56	47	M	Trauma	0	1	yes
57	37	M	Trauma	1	1	yes
58	24	M	Trauma	1	1	yes
59	14	M	Trauma	1	1	yes
60	45	M	Trauma	1	not taken
61	55	M	Trauma	0	1	yes
62	35	M	Trauma	0	not taken
63	19	M	Trauma	0	not taken
64	29	M	Trauma	0	not taken
65	30	M	Trauma	0	not taken
66	67	F	Trauma	0	not taken
67	17	M	Trauma	0	not taken
68	45	M	Trauma	0	not taken
69	38	M	Trauma	0	not taken
70	50	M	Trauma	0	not taken
71	53	M	Trauma	0	not taken
72	11	M	Trauma	0	not taken
73	21	F	Trauma	0	not taken
74	42	M	Trauma	0	not taken
75	68	M	Trauma	1	not taken
76	33	M	Trauma	0	not taken
77	34	M	Trauma	0	not taken
78	65	M	Trauma	0	not taken
79	25	M	Trauma	0	not taken
80	13	M	Trauma	0	not taken
81	21	M	Trauma	0	not taken
82	61	M	Trauma	0	not taken
83	26	M	Trauma	1	not taken
84	29	M	Trauma	1	1	no
85	26	M	Trauma	0	not taken
86	45	M	Trauma	0	not taken
87	22	M	Trauma	0	not taken
88	37	F	Trauma	0	not taken
89	37	F	Trauma	0	not taken
90	26	M	Trauma	0	not taken
91	23	M	Trauma	0	not taken
92	31	M	Trauma	0	not taken
93	38	F	Trauma	0	0	no
94	64	F	Trauma	0	not taken
95	43	M	Trauma	0	not taken
96	36	M	Trauma	0	not taken
97	46	F	Trauma	0	not taken
98	26	M	Trauma	0	not taken
99	27	M	Trauma	1	not taken
100	82	F	Trauma	0	0	no
101	77	M	Trauma	0	0	no
102	48	M	Trauma	1	not taken
103	28	F	Trauma	0	not taken
104	42	F	Trauma	0	not taken
105	36	M	Trauma	0	not taken
106	28	M	Trauma	0	not taken
107	44	M	Trauma	0	not taken
108	49	F	Trauma	0	not taken
109	20	M	Trauma	0	2	yes
110	32	M	Trauma	0	not taken
111	28	F	Trauma	2	0	no
112	46	M	Trauma	0	not taken
113	23	F	Trauma	1	not taken
114	40	M	Trauma	2	1	no
115	26	M	Trauma	1	not taken
116	57	M	Trauma	1	not taken
117	28	M	Trauma	0	1	yes
118	38	F	Trauma	1	not taken
119	48	M	Trauma	0	1	yes
120	20	M	Trauma	1	1	yes
121	18	M	Trauma	1	not taken
122	31	M	Trauma	0	not taken
123	35	M	Trauma	1	not taken
124	41	M	Trauma	1	not taken
125	16	M	Trauma	1	not taken
126	28	M	Trauma	0	not taken
127	42	F	Trauma	0	not taken
128	3	F	Trauma	0	not taken
129	49	F	Trauma	0	not taken
130	34	M	Trauma	0	not taken
131	52	M	Trauma	0	1	yes
132	59	F	Trauma	0	not taken
133	14	M	Trauma	0	not taken
134	39	M	Trauma	0	not taken
135	44	M	Trauma	1	not taken
136	49	M	Trauma	1	not taken
137	54	M	Trauma	1	not taken
138	38	M	Trauma	1	not taken
139	41	M	Trauma	1	not taken
140	51	M	Trauma	1	not taken
141	19	M	Trauma	1	not taken
142	28	F	Trauma	1	not taken
143	43	F	Trauma	1	not taken
144	57	F	Trauma	1	not taken
145	42	M	Trauma	1	not taken
146	38	M	Trauma	1	not taken
147	47	F	Trauma	1	not taken
148	53	M	Trauma	1	not taken
149	40	M	Trauma	2	not taken
150	41	M	Trauma	0	not taken
151	68	M	Trauma	1	not taken
152	62	M	Trauma	0	not taken
153	53	M	Trauma	1	not taken
154	23	M	Trauma	1	not taken
155	57	M	Trauma	1	not taken
156	39	F	Trauma	2	not taken
157	37	M	Trauma	0	not taken
158	42	M	Trauma	1	not taken
159	36	M	Trauma	0	not taken
160	27	F	Trauma	0	not taken
161	41	F	Trauma	0	not taken
162	30	M	Trauma	1	not taken
163	42	F	Trauma	1	not taken
164	64	F	Trauma	3	not taken
165	48	M	Trauma	0	not taken
166	41	f	Trauma	0	not taken
167	60	M	Trauma	0	not taken
168	19	M	Trauma	0	not taken
169	25	M	Trauma	1	not taken
170	43	M	Trauma	1	not taken
171	27	M	Trauma	1	not taken
172	54	M	Trauma	0	not taken
173	51	M	Trauma	2	not taken
174	41	M	Trauma	0	not taken
175	26	M	Trauma	1	not taken
176	28	F	Trauma	1	not taken
177	47	M	Trauma	0	not taken
178	37	F	Trauma	0	not taken
179	60	M	Trauma	0	not taken
180	21	M	Trauma	1	not taken
181	75	M	Trauma	2	not taken
182	49	M	Trauma	0	not taken
183	42	F	Trauma	1	not taken
184	21	F	Trauma	1	not taken
185	35	F	Trauma	1	not taken
186	30	M	Trauma	0	not taken
187	40	M	Trauma	0	not taken
188	37	F	Trauma	0	not taken
189	53	M	Trauma	1	not taken
190	34	M	Trauma	1	not taken
191	56	M	Trauma	1	not taken
192	78	M	Trauma	1	not taken
193	33	M	Trauma	1	not taken
194	28	F	Trauma	1	not taken
195	37	M	Trauma	1	not taken
196	34	M	Trauma	1	not taken
197	30	M	Trauma	1	not taken
198	65	F	Trauma	1	not taken
199	18	F	Trauma	1	not taken
200	38	M	Trauma	1	not taken
201	41	M	Trauma	2	not taken
202	42	M	Trauma	0	not taken
203	55	M	Trauma	1	not taken
204	39	M	Trauma	1	not taken
205	36	M	Trauma	0	not taken
206	41	F	Trauma	1	not taken
207	44	F	Trauma	2	not taken
208	38	M	Trauma	0	not taken
209	28	F	Trauma	1	not taken
210	57	F	Trauma	1	not taken
211	60	F	Trauma	1	not taken
212	60	M	Trauma	1	not taken
213	27	M	Trauma	0	not taken
214	49	M	Trauma	0	not taken
215	38	M	Trauma	1	not taken
216	39	M	Trauma	1	not taken
217	28	M	Trauma	2	not taken
218	35	F	Trauma	0	not taken
219	45	F	Trauma	0	not taken
220	27	F	Trauma	0	0	no
221	37	M	Trauma	0	not taken
222	38	M	Trauma	0	not taken
223	35	F	Trauma	1	not taken
224	29	F	Trauma	1	not taken
225	84	F	Trauma	1	not taken
226	58	M	Trauma	0	not taken
227	26	F	Trauma	2	not taken
228	47	M	Trauma	0	not taken
229	22	M	Trauma	1	not taken
230	41	M	Trauma	0	not taken
231	32	F	Trauma	2	not taken
232	30	M	Trauma	1	not taken
233	73	M	Trauma	1	not taken
234	54	M	Trauma	2	not taken
235	33	M	Trauma	0	1	yes
236	50	M	Trauma	1	not taken
237	30	M	Trauma	1	not taken
238	52	M	Trauma	1	not taken
239	48	F	Trauma	0	not taken
240	48	M	Trauma	0	not taken
241	40	M	Trauma	0	not taken
242	29	M	Trauma	0	not taken
243	75	F	Trauma	0	not taken
244	40	M	Trauma	0	not taken
245	49	M	Trauma	0	not taken
246	65	M	Trauma	0	not taken
247	54	M	Trauma	0	not taken
248	59	M	Trauma	0	not taken
249	55	F	Trauma	0	not taken
250	23	f	Trauma	0	not taken
251	8	F	Trauma	0	not taken
252	6	M	Trauma	0	not taken
253	22	F	Trauma	1	not taken
254	30	M	Trauma	0	not taken
255	43	F	Trauma	0	not taken
256	45	F	Trauma	1	not taken
257	41	M	Trauma	0	not taken
258	41	M	Trauma	0	not taken
259	29	M	Trauma	0	0	no
260	38	M	Trauma	1	not taken
261	48	M	Trauma	0	not taken
262	53	F	Trauma	1	not taken
263	48	M	Trauma	0	not taken
264	28	F	Trauma	2	not taken
265	51	M	Trauma	0	not taken
266	35	F	Trauma	1	not taken
267	58	M	Trauma	0	not taken
268	41	M	Trauma	0	not taken
269	60	F	Trauma	0	not taken
270	25	M	Trauma	0	1	yes
271	28	M	Trauma	0	not taken
272	15	M	Trauma	0	not taken
273	40	M	Trauma	0	not taken
274	35	F	Trauma	0	0	no
275	61	F	Trauma	0	not taken
276	46	F	Trauma	0	not taken
277	33	M	Trauma	1	not taken
278	42	F	Trauma	2	not taken
279	74	M	Trauma	1	not taken
280	33	M	Trauma	0	not taken
281	71	M	Trauma	0	not taken
282	32	M	Trauma	1	1	no
283	21	F	Trauma	0	not taken
284	44	M	Trauma	0	not taken
285	48	M	Trauma	0	not taken
286	43	F	Trauma	0	not taken
287	24	M	Trauma	0	1	yes
288	19	M	Trauma	0	1	yes
289	31	M	Trauma	0	not taken
290	54	F	Trauma	0	not taken
291	44	M	Trauma	0	not taken
292	26	F	Trauma	0	1	yes
293	49	M	Trauma	2	not taken
294	26	M	Trauma	0	2	yes
295	61	F	Trauma	0	not taken
296	26	F	Trauma	0	not taken
297	64	F	Trauma	2	not taken
298	38	M	Trauma	0	not taken
299	22	M	Trauma	2	not taken
300	70	F	Trauma	0	not taken
301	30	F	Trauma	0	not taken
302	45	M	Trauma	0	not taken
303	27	M	Trauma	1	not taken
304	24	F	Trauma	1	not taken
305	58	M	Trauma	1	not taken
306	56	M	Trauma	1	not taken
307	33	F	Trauma	1	not taken
308	58	F	Trauma	1	not taken
309	22	M	Trauma	0	1	yes
310	75	f	Trauma	0	1	yes
311	25	F	Trauma	0	1	yes
312	42	M	Trauma	0	0	no
313	45	M	Trauma	0	not taken
314	70	F	Trauma	0	not taken
315	26	M	Trauma	0	1	yes
316	29	M	Trauma	0	0	no
317	29	F	Trauma	0	not taken
318	49	M	Trauma	0	2	yes
319	22	F	Trauma	0	not taken
320	68	M	Trauma	1	1	yes
321	42	M	Trauma	0	not taken
322	69	M	Trauma	0	not taken
323	55	M	Trauma	0	not taken
324	41	F	Trauma	0	0	no
325	16	M	Trauma	0	not taken
326	39	M	Trauma	0	1	yes
327	17	M	Trauma	0	1	yes
328	31	M	Trauma	0	1	yes
329	61	M	Trauma	0	1	yes
330	44	M	Trauma	0	not taken
331	38	M	Trauma	0	not taken
332	40	M	Trauma	0	not taken
333	60	F	Trauma	0	not taken
334	51	M	Trauma	0	not taken
335	28	F	Trauma	0	1	yes
336	49	M	Trauma	0	not taken
337	32	F	Trauma	0	not taken
338	37	F	Trauma	2	not taken
339	38	F	Trauma	0	not taken
340	35	M	Trauma	0	not taken
341	38	M	Trauma	1	not taken
342	59	M	Trauma	1	not taken
343	61	M	Trauma	0	not taken
344	45	F	Trauma	0	not taken
345	30	M	Trauma	1	2	yes
346	29	M	Trauma	0	not taken
347	28	M	Trauma	0	not taken
348	72	M	Trauma	1	not taken
349	46	M	Trauma	0	not taken
350	59	M	Trauma	0	not taken
351	39	M	Trauma	1	1	no
352	34	M	Trauma	0	not taken
353	46	M	Trauma	0	not taken
354	41	M	Trauma	0	not taken
355	69	M	Trauma	0	0	no
356	39	M	Trauma	0	not taken
357	42	F	Trauma	0	not taken
358	29	M	Trauma	0	0	no
359	40	M	Trauma	0	not taken
360	18	M	Trauma	1	not taken
361	39	M	Trauma	2	not taken
362	53	M	Trauma	0	1	yes
363	50	M	Trauma	0	0	no
364	53	F	Trauma	0	not taken
365	25	M	Trauma	1	not taken
366	36	F	Trauma	0	1	yes
367	29	M	Trauma	0	not taken
368	25	M	Trauma	0	not taken
369	60	M	Trauma	0	2	yes
370	45	M	Trauma	0	not taken
371	20	F	Trauma	0	1	yes
372	70	F	Trauma	0	0	no
373	61	M	Trauma	0	not taken
374	47	M	Trauma	0	not taken
375	49	M	Trauma	0	not taken
376	32	F	Trauma	0	not taken
377	41	M	Trauma	0	not taken
378	36	M	Trauma	0	2	yes
379	44	M	Trauma	1	not taken
380	40	M	Trauma	1	not taken
381	51	M	Trauma	0	1	yes
382	33	F	Trauma	1	not taken
383	51	M	Trauma	0	not taken
384	17	M	Trauma	0	not taken
385	50	M	Trauma	0	not taken
386	32	M	Trauma	0	not taken
387	24	M	Trauma	0	1	yes
388	40	M	Trauma	0	1	yes
389	35	M	Trauma	0	not taken
390	79	M	Trauma	0	not taken
391	83	F	Trauma	0	not taken
392	71	F	Trauma	2	not taken
393	24	F	Trauma	1	3	yes
394	55	M	Trauma	1	not taken
395	45	F	Trauma	1	0	no
396	35	M	Trauma	1	not taken
397	68	M	Trauma	1	not taken
398	55	M	Trauma	1	not taken
399	26	M	Trauma	1	not taken
400	19	F	Trauma	1	1	yes
401	35	M	Trauma	0	not taken
402	37	M	Trauma	0	3	yes
403	17	M	Trauma	1	not taken
404	34	M	Trauma	0	not taken
405	23	M	Trauma	1	not taken
406	55	F	Trauma	0	not taken
407	69	M	Trauma	0	not taken
408	59	M	Trauma	0	not taken
409	29	M	Trauma	2	not taken
410	25	M	Trauma	0	not taken
411	51	F	Trauma	0	not taken
412	39	F	Trauma	2	not taken
413	59	M	Trauma	0	not taken
414	39	F	Trauma	0	not taken
415	56	F	Trauma	1	not taken
416	73	F	Trauma	1	not taken
417	22	M	Trauma	0	not taken
418	72	F	Trauma	0	not taken
419	56	F	Trauma	1	not taken
420	59	F	Trauma	1	not taken
421	29	M	Trauma	1	not taken
422	25	M	Trauma	1	not taken
423	27	F	Trauma	1	not taken
424	62	F	Trauma	0	0	no
425	52	F	Trauma	0	0	no
426	51	M	Trauma	0	1	yes
427	61	f	Trauma	0	not taken
428	53	M	Trauma	0	not taken
429	43	F	Trauma	0	1	yes
430	30	M	Trauma	0	2	yes
431	51	M	Trauma	1	not taken
432	24	M	Trauma	1	not taken
433	25	M	Trauma	1	not taken
434	51	M	Trauma	1	not taken
435	23	M	Trauma	1	not taken
436	33	M	Trauma	1	not taken
437	35	M	Trauma	1	not taken
438	50	M	Trauma	1	not taken
439	37	M	Trauma	1	not taken
440	24	F	Trauma	1	1	yes
441	80	F	Trauma	1	not taken
442	37	M	Trauma	1	not taken
443	55	F	Trauma	0	not taken
444	47	M	Trauma	1	not taken
445	90	M	Trauma	1	not taken
446	60	F	Trauma	1	not taken
447	51	M	Trauma	1	not taken
448	25	F	Trauma	1	not taken
449	58	M	Trauma	1	not taken
450	28	M	Trauma	1	not taken
451	23	M	Trauma	1	2	yes
452	39	M	Trauma	1	not taken
453	23	M	Trauma	1	2	yes
454	45	M	Trauma	1	not taken
455	24	F	Trauma	1	2	yes
456	23	M	Trauma	1	not taken
457	37	F	Trauma	1	not taken
458	59	F	Trauma	0	not taken
459	38	F	Trauma	2	1	no
460	67	M	Trauma	1	not taken
461	56	M	Trauma	1	not taken
462	54	F	Trauma	1	not taken
463	80	M	Trauma	0	not taken
464	19	M	Trauma	0	0	no
465	46	M	Trauma	0	not taken
466	74	F	Trauma	0	1	yes
467	29	M	Trauma	0	not taken
468	31	M	Trauma	0	not taken
469	40	M	Trauma	0	not taken
470	58	M	Trauma	0	not taken
471	38	F	Trauma	0	not taken
472	41	F	Trauma	0	not taken
473	29	M	Trauma	0	not taken
474	40	M	Trauma	1	not taken
475	31	F	Trauma	1	not taken
476	53	M	Trauma	0	not taken
477	57	M	Trauma	0	not taken
478	25	M	Trauma	0	not taken
479	29	M	Trauma	0	1	yes
480	54	M	Trauma	1	not taken
481	60	F	Trauma	1	1	no
482	48	M	Trauma	1	not taken
483	64	M	Trauma	1	not taken
484	37	F	Trauma	1	not taken
485	47	M	Trauma	1	not taken
486	33	M	Trauma	0	not taken
487	20	F	Trauma	1	not taken
488	74	M	Trauma	1	not taken
489	22	M	Trauma	1	not taken
490	57	M	Trauma	1	not taken
491	40	F	Trauma	1	not taken
492	43	F	Trauma	1	not taken
493	29	M	Trauma	0	not taken
494	50	M	Trauma	0	not taken
495	24	F	Trauma	1	1	yes
496	49	F	Trauma	0	0	no
497	55	M	Trauma	0	not taken
498	18	M	Trauma	0	1	yes
499	17	M	Trauma	0	1	yes
500	40	M	Trauma	1	not taken
501	37	F	Trauma	1	1	yes
502	26	F	Trauma	1	not taken
503	65	M	Trauma	1	not taken
504	23	F	Trauma	0	0	no
505	50	M	Trauma	1	not taken
506	48	M	Trauma	0	not taken
507	52	M	Trauma	1	not taken
508	49	F	Trauma	2	not taken
509	54	F	Trauma	0	0	no
510	25	F	Trauma	1	not taken
511	55	M	Trauma	1	not taken
512	88	F	Trauma	1	not taken
513	50	F	Trauma	0	not taken
514	45	F	Trauma	1	1	yes
515	39	F	Trauma	2	not taken
516	46	M	Trauma	1	0	no
517	45	M	Trauma	1	0	no
518	75	F	Trauma	2	not taken
519	39	M	Trauma	2	not taken
520	48	M	Trauma	2	not taken
521	31	M	Trauma	2	not taken
522	39	M	Trauma	0	not taken
523	59	M	Trauma	1	not taken
524	41	M	Trauma	1	not taken
525	57	M	Trauma	1	not taken
526	44	F	Trauma	0	1	yes
527	33	M	Trauma	0	not taken
528	32	M	Trauma	0	1	yes
529	25	M	Trauma	0	not taken
530	52	M	Trauma	1	0	no
531	25	M	Trauma	1	not taken
532	25	M	Trauma	1	1	yes
533	38	M	Trauma	0	0	no
534	65	M	Trauma	0	0	no
535	52	F	Trauma	1	not taken
536	69	F	Trauma	0	1	yes
537	62	M	Trauma	0	0	no
538	25	M	Trauma	1	not taken
539	44	M	Trauma	0	not taken
540	47	F	Trauma	1	0	no
541	34	F	Trauma	0	not taken
542	66	F	Trauma	0	1	yes
543	76	F	Trauma	1	not taken
544	64	M	Trauma	0	2	yes
545	52	M	Trauma	1	not taken
546	58	M	Trauma	1	not taken
547	25	M	Trauma	1	not taken
548	73	F	Trauma	1	not taken
549	37	F	Trauma	0	1	yes
550	81	F	Trauma	0	not taken
551	31	F	Trauma	1	not taken
552	27	M	Trauma	1	not taken
553	29	M	Trauma	0	0	no
554	31	F	Trauma	0	not taken
555	52	M	Trauma	0	0	no
556	28	M	Trauma	0	not taken
557	54	F	Trauma	0	0	no
558	41	M	Trauma	0	not taken
559	49	M	Trauma	0	not taken
560	22	F	Trauma	0	not taken
561	53	M	Trauma	0	not taken
562	54	M	Trauma	2	not taken
563	42	M	Trauma	0	0	no
564	31	M	Trauma	0	not taken
565	27	M	Trauma	0	0	no
566	37	M	Trauma	0	not taken
567	44	M	Trauma	1	not taken
568	40	M	Trauma	0	not taken
569	24	M	Trauma	1	not taken
570	61	F	Trauma	1	not taken
571	56	M	Trauma	0	not taken
572	55	F	Trauma	0	not taken
573	19	M	Trauma	0	not taken
574	50	M	Trauma	0	not taken
575	55	F	Trauma	1	not taken
576	34	F	Trauma	0	not taken
577	85	M	Trauma	0	not taken
578	58	M	Trauma	1	not taken
579	25	F	Trauma	0	1	yes
580	29	M	Trauma	0	not taken
581	52	M	Trauma	0	0	no
582	69	F	Trauma	1	not taken
583	50	F	Trauma	1	not taken
584	31	F	Trauma	0	not taken
585	34	M	Trauma	1	not taken
586	41	M	Trauma	0	0	no
587	29	M	Trauma	1	not taken
588	44	M	Trauma	1	not taken
589	24	M	Trauma	1	not taken
590	51	M	Trauma	1	not taken
591	54	M	Trauma	0	0	no
592	33	M	Trauma	1	not taken
593	17	M	Trauma	3	not taken
594	52	M	Trauma	0	0	no
595	50	M	Trauma	0	not taken
596	61	F	Trauma	0	not taken
597	29	M	Trauma	0	not taken
598	41	M	Trauma	2	not taken
599	51	M	Trauma	1	not taken
600	53	M	Trauma	0	not taken
601	60	M	Trauma	0	not taken
602	52	M	Trauma	1	not taken
603	34	M	Trauma	0	not taken
604	41	F	Trauma	0	not taken
605	48	M	Trauma	0	not taken
606	50	M	Trauma	1	not taken
607	42	F	Trauma	1	not taken
608	42	M	Trauma	1	not taken
609	27	M	Trauma	2	not taken
610	44	M	Trauma	1	not taken
611	86	M	Trauma	1	not taken
612	25	F	Trauma	0	not taken
613	27	M	Trauma	2	not taken
614	40	M	Trauma	1	not taken
615	31	M	Trauma	0	not taken
616	49	F	Trauma	1	0	no
617	42	M	Trauma	2	0	no
618	22	M	Trauma	0	1	yes
619	54	M	Trauma	1	not taken
620	31	F	Trauma	1	not taken
621	35	M	Trauma	0	not taken
622	29	F	Trauma	0	not taken
623	42	M	Trauma	1	not taken
624	30	M	Trauma	1	not taken
625	46	M	Trauma	1	not taken
626	68	M	Trauma	1	not taken
627	61	M	Trauma	0	0	no
628	21	M	Trauma	1	not taken
629	61	M	Trauma	2	not taken
630	42	M	Trauma	0	not taken
631	27	M	Trauma	0	not taken
632	26	M	Trauma	0	not taken
633	66	M	Trauma	1	not taken
634	21	M	Trauma	0	not taken
635	69	M	Trauma	0	not taken
636	27	M	Trauma	1	not taken
637	36	M	Trauma	0	not taken
638	63	F	Trauma	1	not taken
639	28	F	Trauma	1	not taken
640	53	M	Trauma	1	not taken
641	50	F	Trauma	0	not taken
642	26	M	Trauma	1	not taken
643	42	M	Trauma	0	not taken
644	45	M	Trauma	0	not taken
645	55	F	Trauma	2	not taken
646	49	M	Trauma	2	not taken
647	37	M	Trauma	1	not taken
648	26	M	Trauma	1	not taken
649	49	M	Trauma	0	not taken
650	30	M	Trauma	0	not taken
651	30	M	Trauma	1	not taken
652	58	M	Trauma	0	not taken
653	45	F	Trauma	1	not taken
654	44	M	Trauma	0	not taken
655	54	M	Trauma	0	not taken
656	41	F	Trauma	2	not taken
657	44	M	Trauma	1	not taken
658	21	M	Trauma	0	1	yes
659	68	M	Trauma	2	not taken
660	56	M	Trauma	0	1	yes
661	76	F	Trauma	1	not taken
662	65	F	Trauma	0	not taken
663	21	M	Trauma	1	1	no
664	73	M	Trauma	1	not taken
665	46	M	Trauma	0	2	yes
666	37	M	Trauma	0	not taken
667	30	M	Trauma	0	not taken
668	35	M	Trauma	0	not taken
669	40	M	Trauma	1	not taken
670	42	M	Trauma	0	not taken
671	26	M	Trauma	1	1	no
672	51	M	Trauma	0	not taken
673	34	M	Trauma	0	not taken
674	52	F	Trauma	0	not taken
675	28	M	Trauma	1	not taken
676	37	F	Trauma	1	not taken
677	65	F	Trauma	0	not taken
678	54	M	Trauma	0	not taken
679	45	F	Trauma	0	not taken
680	27	M	Trauma	0	not taken
681	61	F	Trauma	1	not taken
682	71	F	Trauma	1	not taken
683	42	F	Trauma	0	not taken
684	33	M	Trauma	1	not taken
685	50	M	Trauma	0	not taken
686	37	M	Trauma	1	not taken
687	38	M	Trauma	1	1	no
688	73	M	Trauma	0	not taken
689	36	M	Trauma	1	1	yes
690	56	M	Trauma	0	not taken
691	34	M	Trauma	1	not taken
692	54	M	Trauma	0	1	yes
693	26	M	Trauma	1	not taken
694	37	M	Trauma	0	not taken
695	35	M	Trauma	1	not taken
696	36	M	Trauma	0	not taken
697	30	M	Trauma	1	not taken
698	37	M	Trauma	1	not taken
699	44	M	Trauma	0	not taken
700	31	M	Trauma	0	not taken
701	64	M	Trauma	0	not taken
702	79	M	Trauma	0	1	yes
703	37	M	Trauma	1	not taken
704	31	M	Trauma	3	not taken
705	18	M	Trauma	1	not taken
706	39	M	Trauma	1	not taken
707	67	M	Trauma	1	not taken
708	30	M	Trauma	0	not taken
709	27	M	Trauma	0	not taken
710	66	M	Trauma	0	not taken
711	55	F	Trauma	0	not taken
712	32	M	Trauma	1	not taken
713	44	M	Trauma	0	not taken
714	21	M	Trauma	0	not taken
715	58	M	Trauma	0	not taken
716	37	M	Trauma	0	not taken
717	35	M	Trauma	0	not taken
718	40	F	Trauma	2	not taken
719	32	F	Trauma	1	not taken
720	38	F	Trauma	1	not taken
721	42	M	Trauma	1	not taken
722	53	M	Trauma	2	not taken
723	56	F	Trauma	0	not taken
724	19	F	Trauma	0	0	no
725	23	M	Trauma	0	0	no
726	41	F	Trauma	3	not taken
727	51	F	Trauma	0	not taken
728	49	M	Trauma	0	not taken
729	51	M	Trauma	0	not taken
730	37	F	Trauma	0	not taken
731	21	F	Trauma	0	not taken
732	53	M	Trauma	0	not taken
733	27	M	Trauma	2	not taken
734	72	F	Trauma	0	not taken
735	55	M	Trauma	0	not taken
736	26	M	Trauma	1	not taken
737	37	M	Trauma	0	not taken
738	35	M	Trauma	0	not taken
739	67	F	Trauma	0	not taken
740	29	M	Trauma	2	not taken
741	44	F	Trauma	0	not taken
742	22	M	Trauma	1	not taken
743	44	M	Trauma	0	not taken
744	41	F	Trauma	0	not taken
745	45	F	Trauma	1	not taken
746	27	M	Trauma	1	not taken
747	76	M	Trauma	1	not taken
748	43	M	Trauma	0	1	yes
749	62	M	Trauma	1	not taken
750	60	M	Trauma	0	not taken
751	23	M	Trauma	0	not taken
752	18	M	Trauma	1	1	yes
753	52	M	Trauma	2	not taken
754	28	M	Trauma	0	not taken
755	51	M	Trauma	0	not taken
756	49	M	Trauma	1	not taken
757	58	F	Trauma	0	not taken
758	59	M	Trauma	0	not taken
759	62	F	Trauma	1	not taken
760	41	M	Trauma	0	not taken
761	61	M	Trauma	0	not taken
762	51	M	Trauma	0	not taken
763	33	M	Trauma	0	not taken
764	32	M	Trauma	1	not taken
765	49	M	Trauma	1	not taken
766	29	M	Trauma	0	not taken
767	55	M	Trauma	1	not taken
768	29	M	Trauma	1	not taken
769	41	M	Trauma	1	not taken
770	35	M	Trauma	2	not taken
771	31	F	Trauma	0	not taken
772	42	M	Trauma	0	not taken
773	32	M	Trauma	0	not taken
774	35	M	Trauma	1	not taken
775	61	M	Trauma	1	not taken
776	51	F	Trauma	0	not taken
777	31	M	Trauma	0	0	no
778	42	M	Trauma	0	not taken
779	56	M	Trauma	1	not taken
780	31	M	Trauma	0	0	no
781	35	F	Trauma	0	not taken
782	41	M	Trauma	2	not taken
783	56	M	Trauma	0	not taken
784	65	F	Trauma	1	not taken
785	35	M	Trauma	0	not taken
786	42	F	Trauma	0	not taken
787	28	M	Trauma	1	not taken
788	37	M	Trauma	0	not taken
789	50	M	Trauma	1	not taken
790	57	M	Trauma	0	not taken
791	26	M	Trauma	1	not taken
792	51	M	Trauma	0	not taken
793	62	M	Trauma	0	not taken
794	17	M	Trauma	0	1	yes
795	56	F	Trauma	0	not taken
796	60	M	Trauma	1	not taken
797	42	F	Trauma	2	not taken
798	45	F	Trauma	1	not taken
799	36	M	Trauma	0	not taken
800	35	M	Trauma	0	1	yes
801	40	M	Trauma	0	0	no
802	57	F	Trauma	0	not taken
803	61	M	Trauma	1	not taken
804	46	M	Trauma	0	1	yes
805	64	M	Trauma	1	not taken
806	54	F	Trauma	0	not taken
807	51	F	Trauma	1	not taken
808	42	M	Trauma	1	1	yes
809	37	M	Trauma	1	not taken
810	35	M	Trauma	1	not taken
811	55	M	Trauma	1	not taken
812	54	M	Trauma	1	not taken
813	27	F	Trauma	0	0	no
814	48	M	Trauma	0	not taken
815	42	F	Trauma	0	1	yes
816	35	M	Trauma	0	not taken
817	60	M	Trauma	1	not taken
818	49	M	Trauma	0	not taken
819	49	M	Trauma	1	not taken
820	40	M	Trauma	2	not taken
821	39	M	Trauma	0	not taken
822	17	M	Trauma	1	not taken
823	48	M	Trauma	0	1	yes
824	57	M	Trauma	0	not taken
825	75	M	Trauma	1	not taken
826	25	M	Trauma	1	not taken
827	58	M	Trauma	0	1	yes
828	67	F	Trauma	0	not taken
829	47	M	Trauma	1	not taken
830	59	F	Trauma	0	not taken
831	53	F	Trauma	1	not taken
832	43	F	Trauma	0	not taken
833	48	F	Trauma	0	not taken
834	58	F	Trauma	0	not taken
835	73	M	Trauma	2	not taken
836	42	M	Trauma	0	not taken
837	47	M	Trauma	0	not taken
838	47	M	Trauma	0	not taken
839	37	M	Trauma	1	not taken
840	29	F	Trauma	0	1	yes
841	37	M	Trauma	0	1	yes
842	68	F	Trauma	0	not taken
843	51	M	Trauma	1	not taken
844	49	F	Trauma	0	not taken
845	30	M	Trauma	0	1	yes
846	51	M	Trauma	0	not taken
847	34	F	Trauma	1	not taken
848	23	M	Trauma	1	not taken
849	49	M	Trauma	0	2	yes
850	31	M	Trauma	0	not taken
851	30	M	Trauma	0	not taken
852	56	F	Trauma	0	1	yes
853	41	M	Trauma	1	not taken
854	28	M	Trauma	1	not taken
855	37	F	Trauma	1	not taken
856	61	F	Trauma	1	not taken
857	36	M	Trauma	0	not taken
858	41	M	Trauma	1	not taken
859	32	M	Trauma	0	not taken
860	56	M	Trauma	1	not taken
861	78	M	Trauma	0	not taken
862	72	F	Trauma	0	not taken
863	73	M	Trauma	0	not taken
864	32	M	Trauma	0	not taken
865	32	M	Trauma	0	not taken
866	21	F	Trauma	0	not taken
867	25	F	Trauma	1	not taken
868	49	M	Trauma	1	not taken
869	41	F	Trauma	0	not taken
870	37	M	Trauma	0	1	yes
871	34	M	Trauma	1	not taken
872	36	F	Trauma	0	not taken
873	54	F	Trauma	1	not taken
874	46	F	Trauma	1	not taken
875	86	F	Trauma	0	not taken
876	30	M	Trauma	1	not taken
877	37	M	Trauma	1	not taken
878	41	m	Trauma	0	not taken
879	39	m	Trauma	0	not taken
880	27	M	Trauma	0	not taken
881	51	F	Trauma	0	not taken
882	33	M	Trauma	0	not taken
883	32	F	Trauma	1	not taken
884	45	F	Trauma	0	not taken
885	32	F	Trauma	0	not taken
886	22	F	Trauma	0	not taken
887	32	M	Trauma	0	1	yes
888	29	F	Trauma	0	not taken
889	18	M	Trauma	1	not taken
890	47	M	Trauma	0	not taken
891	70	M	Trauma	0	not taken
892	52	F	Trauma	0	not taken
893	37	F	Trauma	0	not taken
894	30	M	Trauma	1	not taken
895	35	M	Trauma	0	not taken
896	39	M	Trauma	0	not taken
897	29	F	Trauma	0	not taken
898	47	M	Trauma	0	not taken
899	30	M	Trauma	0	not taken
900	56	F	Trauma	1	not taken
901	61	M	Trauma	0	not taken
902	54	M	Trauma	0	not taken
903	25	M	Trauma	1	not taken
904	58	M	Trauma	1	not taken
905	49	M	Trauma	0	not taken
906	71	M	Trauma	0	not taken
907	61	M	Trauma	0	not taken
908	42	M	Trauma	0	not taken
909	43	M	Trauma	1	not taken
910	56	M	Trauma	0	not taken
911	51	M	Trauma	0	not taken
912	54	M	Trauma	0	not taken
913	59	M	Trauma	0	not taken
914	21	M	Trauma	0	not taken
915	50	F	Trauma	1	not taken
916	35	M	Trauma	0	not taken
917	46	M	Trauma	0	not taken
918	22	F	Trauma	0	not taken
919	55	M	Trauma	1	not taken
920	29	M	Trauma	0	not taken
921	20	M	Trauma	0	not taken
922	36	M	Trauma	0	not taken
923	17	F	Trauma	0	not taken
924	49	M	Trauma	0	not taken
925	21	M	Trauma	0	not taken
926	46	M	Trauma	2	not taken
927	41	F	Trauma	0	not taken
928	35	F	Trauma	0	not taken
929	49	M	Trauma	0	not taken
930	62	F	Trauma	0	not taken
931	62	M	Trauma	0	not taken
932	59	F	Trauma	1	not taken
933	31	M	Trauma	0	not taken
934	59	M	Burn	1	not taken
935	40	M	Burn	1	not taken
936	56	M	Burn	3	not taken
937	51	M	Burn	1	not taken
938	50	M	Burn	4	not taken
939	30	M	Burn	2	not taken
940	39	M	Burn	2	not taken
941	50	M	Burn	1	not taken
942	49	M	Burn	1	not taken
943	28	M	Burn	1	not taken
944	58	M	Burn	2	not taken
945	16	F	Burn	1	not taken
946	37	M	Burn	1	not taken
947	29	M	Burn	2	not taken
948	32	F	Burn	1	not taken
949	67	F	Burn	0	not taken
950	32	F	Burn	1	not taken
951	32	F	Burn	0	not taken
952	35	M	Burn	1	not taken
953	61	M	Burn	2	not taken
954	43	M	Burn	3	not taken
955	19	F	Burn	2	not taken
956	65	M	Burn	1	not taken
957	38	M	Burn	2	not taken
958	21	M	Burn	2	not taken
959	27	M	Burn	0	not taken
960	52	M	Burn	0	not taken
961	68	M	Burn	2	not taken
962	37	M	Burn	0	not taken
963	33	M	Burn	2	not taken
964	2	F	Burn	1	not taken
965	2	M	Burn	1	not taken
966	43	F	Burn	2	not taken
967	24	F	Burn	2	not taken
968	28	M	Burn	2	not taken
969	2	M	Burn	1	not taken
970	21	M	Burn	0	not taken
971	1	F	Burn	1	not taken
972	1	M	Burn	3	not taken
973	0.7	F	Burn	2	not taken
974	3	F	Burn	2	not taken
975	1	M	Burn	1	not taken
976	1	F	Burn	0	not taken
977	8	F	Burn	1	not taken
978	2	M	Burn	0	not taken
979	1	F	Burn	1	not taken
980	0.75	F	Burn	0	not taken
981	1	F	Burn	0	not taken
982	1	F	Burn	2	not taken
983	0.9	F	Burn	0	not taken
984	0.9	M	Burn	0	not taken
985	1	F	Burn	1	not taken
986	4	F	Burn	0	not taken
987	3	F	Burn	0	not taken
988	0.5	M	Burn	1	not taken
989	1	M	Burn	0	not taken
990	13	F	Burn	1	not taken
991	0.7	M	Burn	1	not taken
992	1	F	Burn	0	not taken
993	1	F	Burn	0	not taken
994	1	F	Burn	0	not taken
995	2	F	Burn	0	not taken
996	0.7	M	Burn	2	not taken
997	1	F	Burn	1	not taken
998	3	F	Burn	0	not taken
999	51	F	Trauma	1	not taken
1000	51	M	Trauma	0	not taken
1001	30	M	Trauma	0	not taken
1002	84	F	Trauma	0	not taken
1003	56	F	Trauma	1	not taken
1004	43	M	Trauma	1	not taken
1005	52	F	Trauma	0	not taken
1006	19	M	Trauma	1	not taken
1007	55	F	Trauma	1	not taken
1008	22	M	Trauma	1	not taken
1009	72	M	Trauma	0	not taken
1010	67	M	Trauma	0	not taken
1011	65	F	Trauma	1	not taken
1012	51	F	Trauma	1	not taken
1013	41	M	Trauma	0	not taken
1014	33	M	Trauma	0	not taken
1015	3	M	Trauma	0	not taken
1016	21	M	Trauma	0	not taken
1017	67	F	Trauma	1	not taken
1018	59	F	Trauma	0	not taken
1019	18	M	Trauma	0	not taken
1020	29	M	Trauma	0	not taken
1021	45	M	Trauma	0	not taken
1022	51	M	Trauma	0	not taken
1023	19	M	Trauma	0	not taken
1024	46	F	Trauma	1	not taken
1025	35	M	Trauma	0	not taken
1026	29	M	Trauma	1	not taken
1027	33	F	Trauma	0	not taken
1028	35	M	Trauma	0	not taken
1029	80	F	Trauma	1	not taken
1030	46	F	Trauma	1	not taken
1031	40	F	Trauma	0	not taken
1032	32	M	Trauma	0	not taken
1033	38	M	Trauma	1	not taken
1034	26	M	Trauma	2	not taken
1035	29	M	Trauma	1	not taken
1036	37	M	Trauma	1	not taken
1037	49	F	Trauma	1	not taken
1038	27	M	Trauma	1	not taken
1039	20	M	Trauma	0	not taken
1040	32	M	Trauma	0	not taken
1041	27	M	Trauma	0	not taken
1042	41	M	Trauma	0	not taken
1043	29	F	Trauma	0	not taken
1044	25	M	Trauma	0	not taken
1045	51	F	Trauma	0	not taken
1046	75	F	Trauma	0	not taken
1047	31	M	Trauma	1	not taken
1048	47	M	Trauma	0	not taken
1049	54	M	Trauma	1	not taken
1050	28	M	Trauma	1	not taken
